# Supplementary material for: Integration, abundance, and transmission of mutations and transgenes in a series of CRISPR/Cas9 soybean lines
Source: BMC Biotechnol. 2020 Feb 24;20:10. doi: 10.1186/s12896-020-00604-3 (PMC7038615; doi:10.1186/s12896-020-00604-3)
Supplement: Supplementary file 1 — Additional file 1: Table S1. WPT construct metadata. [file 12896_2020_604_MOESM1_ESM.xlsx]

## Sheet: Table S1
Table S1. WPT construct metadata
WPT	Type	Target #1	Target #2	gRNA	gRNA2	Backbone	Promoter	Plant selectable marker	gRNA Type	Cas9	Agro Strain	Transgene was inherited	Targeted mutation was inherited
WPT536-2	Cas9	Glyma.16g090700	NA	GACATTCAACGCAAAGTACT	NA	MDC123	gmubiXL	BAR	Arabidopsis U6	Gmax codon optimized	18r12	Yes	Yes
WPT536-2-13-15	Cas9	Glyma.16g090700	NA	GACATTCAACGCAAAGTACT	NA	MDC123	gmubiXL	BAR	Arabidopsis U6	Gmax codon optimized	18r12	No	No
WPT536-2-13-16	Cas9	Glyma.16g090700	NA	GACATTCAACGCAAAGTACT	NA	MDC123	gmubiXL	BAR	Arabidopsis U6	Gmax codon optimized	18r12	No	Yes
WPT553-6	Cas9	Glyma.18g041100	NA	GAAGTTGGGGAAGAGACACA	NA	MDC32	35S	Hygromycin	Arabidopsis U6	Gmax codon optimized	18r12	No	Yes
WPT553-6-8	Cas9	Glyma.18g041100	NA	GAAGTTGGGGAAGAGACACA	NA	MDC32	35S	Hygromycin	Arabidopsis U6	Gmax codon optimized	18r12	No	Yes
WPT553-6-11	Cas9	Glyma.18g041100	NA	GAAGTTGGGGAAGAGACACA	NA	MDC32	35S	Hygromycin	Arabidopsis U6	Gmax codon optimized	18r12	No	Yes
WPT608-1	Cas9	Glyma.16G209100	Glyma.09G159900	TGCCAAGAATAAGAAACAAG	CCAGTTGGTGAGTGAAACCA	pNB96	gmubi	BAR	Arabidopsis U6/ At7	pcoCas9	18r12	No	No
WPT608-3	Cas9	Glyma.16G209100	Glyma.09G159900	TGCCAAGAATAAGAAACAAG	CCAGTTGGTGAGTGAAACCA	pNB96	gmubi	BAR	Arabidopsis U6/ At7	pcoCas9	18r12	Yes	Yes
